# Supplementary material for: Angelica sinensis polysaccharide as potential protectants against recurrent spontaneous abortion: focus on autophagy regulation
Source: Front Med (Lausanne). 2025 Jan 15;12:1522503. doi: 10.3389/fmed.2025.1522503 (PMC11774876; doi:10.3389/fmed.2025.1522503)
Supplement: Supplementary material S1 — The main instruments used during the LC-MS process, along with their models/specifications and manufacturers. [file Supplementary_file_1.zip]

Archive with 657 entries (554 files):
- Metabolomics sequencing data FC1.2/
- Metabolomics sequencing data FC1.2/1.基峰图/
- Metabolomics sequencing data FC1.2/1.基峰图/Asp_1-LCMS-neg-BPC.jpg
- Metabolomics sequencing data FC1.2/1.基峰图/Asp_1-LCMS-neg-BPC.pdf
- Metabolomics sequencing data FC1.2/1.基峰图/Asp_1-LCMS-pos-BPC.jpg
- Metabolomics sequencing data FC1.2/1.基峰图/Asp_1-LCMS-pos-BPC.pdf
- Metabolomics sequencing data FC1.2/1.基峰图/Asp_2-LCMS-neg-BPC.jpg
- Metabolomics sequencing data FC1.2/1.基峰图/Asp_2-LCMS-neg-BPC.pdf
- Metabolomics sequencing data FC1.2/1.基峰图/Asp_2-LCMS-pos-BPC.jpg
- Metabolomics sequencing data FC1.2/1.基峰图/Asp_2-LCMS-pos-BPC.pdf
- Metabolomics sequencing data FC1.2/1.基峰图/Asp_3-LCMS-neg-BPC.jpg
- Metabolomics sequencing data FC1.2/1.基峰图/Asp_3-LCMS-neg-BPC.pdf
- Metabolomics sequencing data FC1.2/1.基峰图/Asp_3-LCMS-pos-BPC.jpg
- Metabolomics sequencing data FC1.2/1.基峰图/Asp_3-LCMS-pos-BPC.pdf
- Metabolomics sequencing data FC1.2/1.基峰图/Asp_4-LCMS-neg-BPC.jpg
- Metabolomics sequencing data FC1.2/1.基峰图/Asp_4-LCMS-neg-BPC.pdf
- Metabolomics sequencing data FC1.2/1.基峰图/Asp_4-LCMS-pos-BPC.jpg
- Metabolomics sequencing data FC1.2/1.基峰图/Asp_4-LCMS-pos-BPC.pdf
- Metabolomics sequencing data FC1.2/1.基峰图/Asp_5-LCMS-neg-BPC.jpg
- Metabolomics sequencing data FC1.2/1.基峰图/Asp_5-LCMS-neg-BPC.pdf
- Metabolomics sequencing data FC1.2/1.基峰图/Asp_5-LCMS-pos-BPC.jpg
- Metabolomics sequencing data FC1.2/1.基峰图/Asp_5-LCMS-pos-BPC.pdf
- Metabolomics sequencing data FC1.2/1.基峰图/Asp_6-LCMS-neg-BPC.jpg
- Metabolomics sequencing data FC1.2/1.基峰图/Asp_6-LCMS-neg-BPC.pdf
- Metabolomics sequencing data FC1.2/1.基峰图/Asp_6-LCMS-pos-BPC.jpg
- Metabolomics sequencing data FC1.2/1.基峰图/Asp_6-LCMS-pos-BPC.pdf
- Metabolomics sequencing data FC1.2/1.基峰图/Ctrl_1-LCMS-neg-BPC.jpg
- Metabolomics sequencing data FC1.2/1.基峰图/Ctrl_1-LCMS-neg-BPC.pdf
- Metabolomics sequencing data FC1.2/1.基峰图/Ctrl_1-LCMS-pos-BPC.jpg
- Metabolomics sequencing data FC1.2/1.基峰图/Ctrl_1-LCMS-pos-BPC.pdf
- Metabolomics sequencing data FC1.2/1.基峰图/Ctrl_2-LCMS-neg-BPC.jpg
- Metabolomics sequencing data FC1.2/1.基峰图/Ctrl_2-LCMS-neg-BPC.pdf
- Metabolomics sequencing data FC1.2/1.基峰图/Ctrl_2-LCMS-pos-BPC.jpg
- Metabolomics sequencing data FC1.2/1.基峰图/Ctrl_2-LCMS-pos-BPC.pdf
- Metabolomics sequencing data FC1.2/1.基峰图/Ctrl_3-LCMS-neg-BPC.jpg
- Metabolomics sequencing data FC1.2/1.基峰图/Ctrl_3-LCMS-neg-BPC.pdf
- Metabolomics sequencing data FC1.2/1.基峰图/Ctrl_3-LCMS-pos-BPC.jpg
- Metabolomics sequencing data FC1.2/1.基峰图/Ctrl_3-LCMS-pos-BPC.pdf
- Metabolomics sequencing data FC1.2/1.基峰图/Ctrl_4-LCMS-neg-BPC.jpg
- Metabolomics sequencing data FC1.2/1.基峰图/Ctrl_4-LCMS-neg-BPC.pdf
- Metabolomics sequencing data FC1.2/1.基峰图/Ctrl_4-LCMS-pos-BPC.jpg
- Metabolomics sequencing data FC1.2/1.基峰图/Ctrl_4-LCMS-pos-BPC.pdf
- Metabolomics sequencing data FC1.2/1.基峰图/Ctrl_5-LCMS-neg-BPC.jpg
- Metabolomics sequencing data FC1.2/1.基峰图/Ctrl_5-LCMS-neg-BPC.pdf
- Metabolomics sequencing data FC1.2/1.基峰图/Ctrl_5-LCMS-pos-BPC.jpg
- Metabolomics sequencing data FC1.2/1.基峰图/Ctrl_5-LCMS-pos-BPC.pdf
- Metabolomics sequencing data FC1.2/1.基峰图/Ctrl_6-LCMS-neg-BPC.jpg
- Metabolomics sequencing data FC1.2/1.基峰图/Ctrl_6-LCMS-neg-BPC.pdf
- Metabolomics sequencing data FC1.2/1.基峰图/Ctrl_6-LCMS-pos-BPC.jpg
- Metabolomics sequencing data FC1.2/1.基峰图/Ctrl_6-LCMS-pos-BPC.pdf
- Metabolomics sequencing data FC1.2/1.基峰图/QC1-1-LCMS-neg-BPC.jpg
- Metabolomics sequencing data FC1.2/1.基峰图/QC1-1-LCMS-neg-BPC.pdf
- Metabolomics sequencing data FC1.2/1.基峰图/QC1-1-LCMS-pos-BPC.jpg
- Metabolomics sequencing data FC1.2/1.基峰图/QC1-1-LCMS-pos-BPC.pdf
- Metabolomics sequencing data FC1.2/1.基峰图/QC1-2-LCMS-neg-BPC.jpg
- Metabolomics sequencing data FC1.2/1.基峰图/QC1-2-LCMS-neg-BPC.pdf
- Metabolomics sequencing data FC1.2/1.基峰图/QC1-2-LCMS-pos-BPC.jpg
- Metabolomics sequencing data FC1.2/1.基峰图/QC1-2-LCMS-pos-BPC.pdf
- Metabolomics sequencing data FC1.2/1.基峰图/QC1-3-LCMS-neg-BPC.jpg
- Metabolomics sequencing data FC1.2/1.基峰图/QC1-3-LCMS-neg-BPC.pdf
- Metabolomics sequencing data FC1.2/1.基峰图/QC1-3-LCMS-pos-BPC.jpg
- Metabolomics sequencing data FC1.2/1.基峰图/QC1-3-LCMS-pos-BPC.pdf
- Metabolomics sequencing data FC1.2/1.基峰图/QC1-4-LCMS-neg-BPC.jpg
- Metabolomics sequencing data FC1.2/1.基峰图/QC1-4-LCMS-neg-BPC.pdf
- Metabolomics sequencing data FC1.2/1.基峰图/QC1-4-LCMS-pos-BPC.jpg
- Metabolomics sequencing data FC1.2/1.基峰图/QC1-4-LCMS-pos-BPC.pdf
- Metabolomics sequencing data FC1.2/2.质量控制/
- Metabolomics sequencing data FC1.2/2.质量控制/3Dplot-PCA(ALL).html
- Metabolomics sequencing data FC1.2/2.质量控制/Intensity Distribution.jpg
- Metabolomics sequencing data FC1.2/2.质量控制/Intensity Distribution.pdf
- Metabolomics sequencing data FC1.2/2.质量控制/PCA(ALL).html
- Metabolomics sequencing data FC1.2/2.质量控制/PCA(ALL).jpg
- Metabolomics sequencing data FC1.2/2.质量控制/PCA(ALL).pdf
- Metabolomics sequencing data FC1.2/2.质量控制/heatmap-qc control.jpg
- Metabolomics sequencing data FC1.2/2.质量控制/heatmap-qc control.pdf
- Metabolomics sequencing data FC1.2/2.质量控制/lib/
- Metabolomics sequencing data FC1.2/2.质量控制/lib/crosstalk-1.2.0/
- Metabolomics sequencing data FC1.2/2.质量控制/lib/crosstalk-1.2.0/css/
- Metabolomics sequencing data FC1.2/2.质量控制/lib/crosstalk-1.2.0/css/crosstalk.min.css
- Metabolomics sequencing data FC1.2/2.质量控制/lib/crosstalk-1.2.0/js/
- Metabolomics sequencing data FC1.2/2.质量控制/lib/crosstalk-1.2.0/js/crosstalk.js
- Metabolomics sequencing data FC1.2/2.质量控制/lib/crosstalk-1.2.0/js/crosstalk.js.map
- Metabolomics sequencing data FC1.2/2.质量控制/lib/crosstalk-1.2.0/js/crosstalk.min.js
- Metabolomics sequencing data FC1.2/2.质量控制/lib/crosstalk-1.2.0/js/crosstalk.min.js.map
- Metabolomics sequencing data FC1.2/2.质量控制/lib/crosstalk-1.2.0/scss/
- Metabolomics sequencing data FC1.2/2.质量控制/lib/crosstalk-1.2.0/scss/crosstalk.scss
- Metabolomics sequencing data FC1.2/2.质量控制/lib/htmlwidgets-1.6.4/
- Metabolomics sequencing data FC1.2/2.质量控制/lib/htmlwidgets-1.6.4/htmlwidgets.js
- Metabolomics sequencing data FC1.2/2.质量控制/lib/jquery-3.5.1/
- Metabolomics sequencing data FC1.2/2.质量控制/lib/jquery-3.5.1/jquery-AUTHORS.txt
- Metabolomics sequencing data FC1.2/2.质量控制/lib/jquery-3.5.1/jquery.js
- Metabolomics sequencing data FC1.2/2.质量控制/lib/jquery-3.5.1/jquery.min.js
- Metabolomics sequencing data FC1.2/2.质量控制/lib/jquery-3.5.1/jquery.min.map
- Metabolomics sequencing data FC1.2/2.质量控制/lib/plotly-binding-4.10.4/
- Metabolomics sequencing data FC1.2/2.质量控制/lib/plotly-binding-4.10.4/plotly.js
- Metabolomics sequencing data FC1.2/2.质量控制/lib/plotly-htmlwidgets-css-2.11.1/
- Metabolomics sequencing data FC1.2/2.质量控制/lib/plotly-htmlwidgets-css-2.11.1/plotly-htmlwidgets.css
- Metabolomics sequencing data FC1.2/2.质量控制/lib/plotly-main-2.11.1/
- Metabolomics sequencing data FC1.2/2.质量控制/lib/plotly-main-2.11.1/plotly-latest.min.js
- Metabolomics sequencing data FC1.2/2.质量控制/lib/typedarray-0.1/
- Metabolomics sequencing data FC1.2/2.质量控制/lib/typedarray-0.1/typedarray.min.js
- Metabolomics sequencing data FC1.2/3.数据矩阵/
- Metabolomics sequencing data FC1.2/3.数据矩阵/Pie_Graph/
- Metabolomics sequencing data FC1.2/3.数据矩阵/Pie_Graph/Pie_data.xlsx
- Metabolomics sequencing data FC1.2/3.数据矩阵/Pie_Graph/piechart-Class.jpg
- Metabolomics sequencing data FC1.2/3.数据矩阵/Pie_Graph/piechart-Class.pdf
- Metabolomics sequencing data FC1.2/3.数据矩阵/Pie_Graph/piechart-Class1.pdf
- Metabolomics sequencing data FC1.2/3.数据矩阵/Pie_Graph/piechart-Class1.tif
- Metabolomics sequencing data FC1.2/3.数据矩阵/Pie_Graph/piechart-Sub Class.jpg
- Metabolomics sequencing data FC1.2/3.数据矩阵/Pie_Graph/piechart-Sub Class.pdf
- Metabolomics sequencing data FC1.2/3.数据矩阵/Pie_Graph/piechart-Sub Class.tif
- Metabolomics sequencing data FC1.2/3.数据矩阵/Pie_Graph/piechart-Super Class.jpg
- Metabolomics sequencing data FC1.2/3.数据矩阵/Pie_Graph/piechart-Super Class.pdf
- Metabolomics sequencing data FC1.2/3.数据矩阵/Pie_Graph/piechart-Super Class.tif
- Metabolomics sequencing data FC1.2/3.数据矩阵/数据矩阵.xlsx
- Metabolomics sequencing data FC1.2/4.多元统计分析/
- Metabolomics sequencing data FC1.2/4.多元统计分析/Loading_plot/
- Metabolomics sequencing data FC1.2/4.多元统计分析/Loading_plot/Loading-OPLS-DA(Exposure_Ctrl).html
- Metabolomics sequencing data FC1.2/4.多元统计分析/Loading_plot/Loading-OPLS-DA(Exposure_Ctrl).jpg
- Metabolomics sequencing data FC1.2/4.多元统计分析/Loading_plot/Loading-OPLS-DA(Exposure_Ctrl).pdf
- Metabolomics sequencing data FC1.2/4.多元统计分析/Loading_plot/Loading-PLS-DA(Allsample).html
- Metabolomics sequencing data FC1.2/4.多元统计分析/Loading_plot/Loading-PLS-DA(Allsample).jpg
- Metabolomics sequencing data FC1.2/4.多元统计分析/Loading_plot/Loading-PLS-DA(Allsample).pdf
- Metabolomics sequencing data FC1.2/4.多元统计分析/Loading_plot/Loading-PLS-DA(Exposure_Ctrl).html
- Metabolomics sequencing data FC1.2/4.多元统计分析/Loading_plot/Loading-PLS-DA(Exposure_Ctrl).jpg
- Metabolomics sequencing data FC1.2/4.多元统计分析/Loading_plot/Loading-PLS-DA(Exposure_Ctrl).pdf
- Metabolomics sequencing data FC1.2/4.多元统计分析/Loading_plot/Loading-模型参数(Allsample).xlsx
- Metabolomics sequencing data FC1.2/4.多元统计分析/Loading_plot/Loading-模型参数(Exposure_Ctrl).xlsx
- Metabolomics sequencing data FC1.2/4.多元统计分析/Loading_plot/lib/
- Metabolomics sequencing data FC1.2/4.多元统计分析/Loading_plot/lib/crosstalk-1.2.0/
- Metabolomics sequencing data FC1.2/4.多元统计分析/Loading_plot/lib/crosstalk-1.2.0/css/
- Metabolomics sequencing data FC1.2/4.多元统计分析/Loading_plot/lib/crosstalk-1.2.0/css/crosstalk.min.css
- Metabolomics sequencing data FC1.2/4.多元统计分析/Loading_plot/lib/crosstalk-1.2.0/js/
- Metabolomics sequencing data FC1.2/4.多元统计分析/Loading_plot/lib/crosstalk-1.2.0/js/crosstalk.js
- Metabolomics sequencing data FC1.2/4.多元统计分析/Loading_plot/lib/crosstalk-1.2.0/js/crosstalk.js.map
- Metabolomics sequencing data FC1.2/4.多元统计分析/Loading_plot/lib/crosstalk-1.2.0/js/crosstalk.min.js
- Metabolomics sequencing data FC1.2/4.多元统计分析/Loading_plot/lib/crosstalk-1.2.0/js/crosstalk.min.js.map
- Metabolomics sequencing data FC1.2/4.多元统计分析/Loading_plot/lib/crosstalk-1.2.0/scss/
- Metabolomics sequencing data FC1.2/4.多元统计分析/Loading_plot/lib/crosstalk-1.2.0/scss/crosstalk.scss
- Metabolomics sequencing data FC1.2/4.多元统计分析/Loading_plot/lib/htmlwidgets-1.6.4/
- Metabolomics sequencing data FC1.2/4.多元统计分析/Loading_plot/lib/htmlwidgets-1.6.4/htmlwidgets.js
- Metabolomics sequencing data FC1.2/4.多元统计分析/Loading_plot/lib/jquery-3.5.1/
- Metabolomics sequencing data FC1.2/4.多元统计分析/Loading_plot/lib/jquery-3.5.1/jquery-AUTHORS.txt
- Metabolomics sequencing data FC1.2/4.多元统计分析/Loading_plot/lib/jquery-3.5.1/jquery.js
- Metabolomics sequencing data FC1.2/4.多元统计分析/Loading_plot/lib/jquery-3.5.1/jquery.min.js
- Metabolomics sequencing data FC1.2/4.多元统计分析/Loading_plot/lib/jquery-3.5.1/jquery.min.map
- Metabolomics sequencing data FC1.2/4.多元统计分析/Loading_plot/lib/plotly-binding-4.10.4/
- Metabolomics sequencing data FC1.2/4.多元统计分析/Loading_plot/lib/plotly-binding-4.10.4/plotly.js
- Metabolomics sequencing data FC1.2/4.多元统计分析/Loading_plot/lib/plotly-htmlwidgets-css-2.11.1/
- Metabolomics sequencing data FC1.2/4.多元统计分析/Loading_plot/lib/plotly-htmlwidgets-css-2.11.1/plotly-htmlwidgets.css
- Metabolomics sequencing data FC1.2/4.多元统计分析/Loading_plot/lib/plotly-main-2.11.1/
- Metabolomics sequencing data FC1.2/4.多元统计分析/Loading_plot/lib/plotly-main-2.11.1/plotly-latest.min.js
- Metabolomics sequencing data FC1.2/4.多元统计分析/Loading_plot/lib/typedarray-0.1/
- Metabolomics sequencing data FC1.2/4.多元统计分析/Loading_plot/lib/typedarray-0.1/typedarray.min.js
- Metabolomics sequencing data FC1.2/4.多元统计分析/OPLS/
- Metabolomics sequencing data FC1.2/4.多元统计分析/OPLS/3Dplot-OPLS-DA(Exposure_Ctrl).html
- Metabolomics sequencing data FC1.2/4.多元统计分析/OPLS/OPLS-DA(Exposure_Ctrl).html
- Metabolomics sequencing data FC1.2/4.多元统计分析/OPLS/OPLS-DA(Exposure_Ctrl).jpg
- Metabolomics sequencing data FC1.2/4.多元统计分析/OPLS/OPLS-DA(Exposure_Ctrl).pdf
- Metabolomics sequencing data FC1.2/4.多元统计分析/OPLS/lib/
- Metabolomics sequencing data FC1.2/4.多元统计分析/OPLS/lib/crosstalk-1.2.0/
- Metabolomics sequencing data FC1.2/4.多元统计分析/OPLS/lib/crosstalk-1.2.0/css/
- Metabolomics sequencing data FC1.2/4.多元统计分析/OPLS/lib/crosstalk-1.2.0/css/crosstalk.min.css
- Metabolomics sequencing data FC1.2/4.多元统计分析/OPLS/lib/crosstalk-1.2.0/js/
- Metabolomics sequencing data FC1.2/4.多元统计分析/OPLS/lib/crosstalk-1.2.0/js/crosstalk.js
- Metabolomics sequencing data FC1.2/4.多元统计分析/OPLS/lib/crosstalk-1.2.0/js/crosstalk.js.map
- Metabolomics sequencing data FC1.2/4.多元统计分析/OPLS/lib/crosstalk-1.2.0/js/crosstalk.min.js
- Metabolomics sequencing data FC1.2/4.多元统计分析/OPLS/lib/crosstalk-1.2.0/js/crosstalk.min.js.map
- Metabolomics sequencing data FC1.2/4.多元统计分析/OPLS/lib/crosstalk-1.2.0/scss/
- Metabolomics sequencing data FC1.2/4.多元统计分析/OPLS/lib/crosstalk-1.2.0/scss/crosstalk.scss
- Metabolomics sequencing data FC1.2/4.多元统计分析/OPLS/lib/htmlwidgets-1.6.4/
- Metabolomics sequencing data FC1.2/4.多元统计分析/OPLS/lib/htmlwidgets-1.6.4/htmlwidgets.js
- Metabolomics sequencing data FC1.2/4.多元统计分析/OPLS/lib/jquery-3.5.1/
- Metabolomics sequencing data FC1.2/4.多元统计分析/OPLS/lib/jquery-3.5.1/jquery-AUTHORS.txt
- Metabolomics sequencing data FC1.2/4.多元统计分析/OPLS/lib/jquery-3.5.1/jquery.js
- Metabolomics sequencing data FC1.2/4.多元统计分析/OPLS/lib/jquery-3.5.1/jquery.min.js
- Metabolomics sequencing data FC1.2/4.多元统计分析/OPLS/lib/jquery-3.5.1/jquery.min.map
- Metabolomics sequencing data FC1.2/4.多元统计分析/OPLS/lib/plotly-binding-4.10.4/
- Metabolomics sequencing data FC1.2/4.多元统计分析/OPLS/lib/plotly-binding-4.10.4/plotly.js
- Metabolomics sequencing data FC1.2/4.多元统计分析/OPLS/lib/plotly-htmlwidgets-css-2.11.1/
- Metabolomics sequencing data FC1.2/4.多元统计分析/OPLS/lib/plotly-htmlwidgets-css-2.11.1/plotly-htmlwidgets.css
- Metabolomics sequencing data FC1.2/4.多元统计分析/OPLS/lib/plotly-main-2.11.1/
- Metabolomics sequencing data FC1.2/4.多元统计分析/OPLS/lib/plotly-main-2.11.1/plotly-latest.min.js
- Metabolomics sequencing data FC1.2/4.多元统计分析/OPLS/lib/typedarray-0.1/
- Metabolomics sequencing data FC1.2/4.多元统计分析/OPLS/lib/typedarray-0.1/typedarray.min.js
- Metabolomics sequencing data FC1.2/4.多元统计分析/OPLS/模型参数(Exposure_Ctrl).xlsx
- Metabolomics sequencing data FC1.2/4.多元统计分析/OPLS/模型参数.xlsx
- Metabolomics sequencing data FC1.2/4.多元统计分析/PCA/
- Metabolomics sequencing data FC1.2/4.多元统计分析/PCA/3Dplot-PCA(Allsample).html
- Metabolomics sequencing data FC1.2/4.多元统计分析/PCA/3Dplot-PCA(Exposure_Ctrl).html
- Metabolomics sequencing data FC1.2/4.多元统计分析/PCA/PCA(Allsample).html
- Metabolomics sequencing data FC1.2/4.多元统计分析/PCA/PCA(Allsample).jpg
- Metabolomics sequencing data FC1.2/4.多元统计分析/PCA/PCA(Allsample).pdf
- Metabolomics sequencing data FC1.2/4.多元统计分析/PCA/PCA(Exposure_Ctrl).html
- Metabolomics sequencing data FC1.2/4.多元统计分析/PCA/PCA(Exposure_Ctrl).jpg
- Metabolomics sequencing data FC1.2/4.多元统计分析/PCA/PCA(Exposure_Ctrl).pdf
- Metabolomics sequencing data FC1.2/4.多元统计分析/PCA/lib/
- Metabolomics sequencing data FC1.2/4.多元统计分析/PCA/lib/crosstalk-1.2.0/
- Metabolomics sequencing data FC1.2/4.多元统计分析/PCA/lib/crosstalk-1.2.0/css/
- Metabolomics sequencing data FC1.2/4.多元统计分析/PCA/lib/crosstalk-1.2.0/css/crosstalk.min.css
- Metabolomics sequencing data FC1.2/4.多元统计分析/PCA/lib/crosstalk-1.2.0/js/
- Metabolomics sequencing data FC1.2/4.多元统计分析/PCA/lib/crosstalk-1.2.0/js/crosstalk.js
- Metabolomics sequencing data FC1.2/4.多元统计分析/PCA/lib/crosstalk-1.2.0/js/crosstalk.js.map
- Metabolomics sequencing data FC1.2/4.多元统计分析/PCA/lib/crosstalk-1.2.0/js/crosstalk.min.js
- Metabolomics sequencing data FC1.2/4.多元统计分析/PCA/lib/crosstalk-1.2.0/js/crosstalk.min.js.map
- Metabolomics sequencing data FC1.2/4.多元统计分析/PCA/lib/crosstalk-1.2.0/scss/
- Metabolomics sequencing data FC1.2/4.多元统计分析/PCA/lib/crosstalk-1.2.0/scss/crosstalk.scss
- Metabolomics sequencing data FC1.2/4.多元统计分析/PCA/lib/htmlwidgets-1.6.4/
- Metabolomics sequencing data FC1.2/4.多元统计分析/PCA/lib/htmlwidgets-1.6.4/htmlwidgets.js
- Metabolomics sequencing data FC1.2/4.多元统计分析/PCA/lib/jquery-3.5.1/
- Metabolomics sequencing data FC1.2/4.多元统计分析/PCA/lib/jquery-3.5.1/jquery-AUTHORS.txt
- Metabolomics sequencing data FC1.2/4.多元统计分析/PCA/lib/jquery-3.5.1/jquery.js
- Metabolomics sequencing data FC1.2/4.多元统计分析/PCA/lib/jquery-3.5.1/jquery.min.js
- Metabolomics sequencing data FC1.2/4.多元统计分析/PCA/lib/jquery-3.5.1/jquery.min.map
- Metabolomics sequencing data FC1.2/4.多元统计分析/PCA/lib/plotly-binding-4.10.4/
- Metabolomics sequencing data FC1.2/4.多元统计分析/PCA/lib/plotly-binding-4.10.4/plotly.js
- Metabolomics sequencing data FC1.2/4.多元统计分析/PCA/lib/plotly-htmlwidgets-css-2.11.1/
- Metabolomics sequencing data FC1.2/4.多元统计分析/PCA/lib/plotly-htmlwidgets-css-2.11.1/plotly-htmlwidgets.css
- Metabolomics sequencing data FC1.2/4.多元统计分析/PCA/lib/plotly-main-2.11.1/
- Metabolomics sequencing data FC1.2/4.多元统计分析/PCA/lib/plotly-main-2.11.1/plotly-latest.min.js
- Metabolomics sequencing data FC1.2/4.多元统计分析/PCA/lib/typedarray-0.1/
- Metabolomics sequencing data FC1.2/4.多元统计分析/PCA/lib/typedarray-0.1/typedarray.min.js
- Metabolomics sequencing data FC1.2/4.多元统计分析/PCA/模型参数(Allsample).xlsx
- Metabolomics sequencing data FC1.2/4.多元统计分析/PCA/模型参数(Exposure_Ctrl).xlsx
- Metabolomics sequencing data FC1.2/4.多元统计分析/PCA/模型参数.xlsx
- Metabolomics sequencing data FC1.2/4.多元统计分析/PLS/
- Metabolomics sequencing data FC1.2/4.多元统计分析/PLS/3Dplot-PLS-DA(Allsample).html
- Metabolomics sequencing data FC1.2/4.多元统计分析/PLS/3Dplot-PLS-DA(Exposure_Ctrl).html
- Metabolomics sequencing data FC1.2/4.多元统计分析/PLS/PLS-DA(Allsample).html
- Metabolomics sequencing data FC1.2/4.多元统计分析/PLS/PLS-DA(Allsample).jpg
- Metabolomics sequencing data FC1.2/4.多元统计分析/PLS/PLS-DA(Allsample).pdf
- Metabolomics sequencing data FC1.2/4.多元统计分析/PLS/PLS-DA(Exposure_Ctrl).html
- Metabolomics sequencing data FC1.2/4.多元统计分析/PLS/PLS-DA(Exposure_Ctrl).jpg
- Metabolomics sequencing data FC1.2/4.多元统计分析/PLS/PLS-DA(Exposure_Ctrl).pdf
- Metabolomics sequencing data FC1.2/4.多元统计分析/PLS/lib/
- Metabolomics sequencing data FC1.2/4.多元统计分析/PLS/lib/crosstalk-1.2.0/
- Metabolomics sequencing data FC1.2/4.多元统计分析/PLS/lib/crosstalk-1.2.0/css/
- Metabolomics sequencing data FC1.2/4.多元统计分析/PLS/lib/crosstalk-1.2.0/css/crosstalk.min.css
- Metabolomics sequencing data FC1.2/4.多元统计分析/PLS/lib/crosstalk-1.2.0/js/
- Metabolomics sequencing data FC1.2/4.多元统计分析/PLS/lib/crosstalk-1.2.0/js/crosstalk.js
- Metabolomics sequencing data FC1.2/4.多元统计分析/PLS/lib/crosstalk-1.2.0/js/crosstalk.js.map
- Metabolomics sequencing data FC1.2/4.多元统计分析/PLS/lib/crosstalk-1.2.0/js/crosstalk.min.js
- Metabolomics sequencing data FC1.2/4.多元统计分析/PLS/lib/crosstalk-1.2.0/js/crosstalk.min.js.map
- Metabolomics sequencing data FC1.2/4.多元统计分析/PLS/lib/crosstalk-1.2.0/scss/
- Metabolomics sequencing data FC1.2/4.多元统计分析/PLS/lib/crosstalk-1.2.0/scss/crosstalk.scss
- Metabolomics sequencing data FC1.2/4.多元统计分析/PLS/lib/htmlwidgets-1.6.4/
- Metabolomics sequencing data FC1.2/4.多元统计分析/PLS/lib/htmlwidgets-1.6.4/htmlwidgets.js
- Metabolomics sequencing data FC1.2/4.多元统计分析/PLS/lib/jquery-3.5.1/
- Metabolomics sequencing data FC1.2/4.多元统计分析/PLS/lib/jquery-3.5.1/jquery-AUTHORS.txt
- Metabolomics sequencing data FC1.2/4.多元统计分析/PLS/lib/jquery-3.5.1/jquery.js
- Metabolomics sequencing data FC1.2/4.多元统计分析/PLS/lib/jquery-3.5.1/jquery.min.js
- Metabolomics sequencing data FC1.2/4.多元统计分析/PLS/lib/jquery-3.5.1/jquery.min.map
- Metabolomics sequencing data FC1.2/4.多元统计分析/PLS/lib/plotly-binding-4.10.4/
- Metabolomics sequencing data FC1.2/4.多元统计分析/PLS/lib/plotly-binding-4.10.4/plotly.js
- Metabolomics sequencing data FC1.2/4.多元统计分析/PLS/lib/plotly-htmlwidgets-css-2.11.1/
- Metabolomics sequencing data FC1.2/4.多元统计分析/PLS/lib/plotly-htmlwidgets-css-2.11.1/plotly-htmlwidgets.css
- Metabolomics sequencing data FC1.2/4.多元统计分析/PLS/lib/plotly-main-2.11.1/
- Metabolomics sequencing data FC1.2/4.多元统计分析/PLS/lib/plotly-main-2.11.1/plotly-latest.min.js
- Metabolomics sequencing data FC1.2/4.多元统计分析/PLS/lib/typedarray-0.1/
- Metabolomics sequencing data FC1.2/4.多元统计分析/PLS/lib/typedarray-0.1/typedarray.min.js
- Metabolomics sequencing data FC1.2/4.多元统计分析/PLS/模型参数(Allsample).xlsx
- Metabolomics sequencing data FC1.2/4.多元统计分析/PLS/模型参数(Exposure_Ctrl).xlsx
- Metabolomics sequencing data FC1.2/4.多元统计分析/PLS/模型参数.xlsx
- Metabolomics sequencing data FC1.2/4.多元统计分析/Permutation/
- Metabolomics sequencing data FC1.2/4.多元统计分析/Permutation/Permutation(Allsample).jpg
- Metabolomics sequencing data FC1.2/4.多元统计分析/Permutation/Permutation(Allsample).pdf
- Metabolomics sequencing data FC1.2/4.多元统计分析/Permutation/Permutation(Exposure_Ctrl).jpg
- Metabolomics sequencing data FC1.2/4.多元统计分析/Permutation/Permutation(Exposure_Ctrl).pdf
- Metabolomics sequencing data FC1.2/4.多元统计分析/Permutation/模型参数.xlsx
- Metabolomics sequencing data FC1.2/4.多元统计分析/Splot/
- Metabolomics sequencing data FC1.2/4.多元统计分析/Splot/Splot-OPLS-DA(Exposure_Ctrl).html
- Metabolomics sequencing data FC1.2/4.多元统计分析/Splot/Splot-OPLS-DA(Exposure_Ctrl).jpg
- Metabolomics sequencing data FC1.2/4.多元统计分析/Splot/Splot-OPLS-DA(Exposure_Ctrl).pdf
- Metabolomics sequencing data FC1.2/4.多元统计分析/Splot/Splot-PLS-DA(Allsample).html
- Metabolomics sequencing data FC1.2/4.多元统计分析/Splot/Splot-PLS-DA(Allsample).jpg
- Metabolomics sequencing data FC1.2/4.多元统计分析/Splot/Splot-PLS-DA(Allsample).pdf
- Metabolomics sequencing data FC1.2/4.多元统计分析/Splot/Splot-PLS-DA(Exposure_Ctrl).html
- Metabolomics sequencing data FC1.2/4.多元统计分析/Splot/Splot-PLS-DA(Exposure_Ctrl).jpg
- Metabolomics sequencing data FC1.2/4.多元统计分析/Splot/Splot-PLS-DA(Exposure_Ctrl).pdf
- Metabolomics sequencing data FC1.2/4.多元统计分析/Splot/Splot-模型参数(Allsample).xlsx
- Metabolomics sequencing data FC1.2/4.多元统计分析/Splot/Splot-模型参数(Exposure_Ctrl).xlsx
- Metabolomics sequencing data FC1.2/4.多元统计分析/Splot/lib/
- Metabolomics sequencing data FC1.2/4.多元统计分析/Splot/lib/crosstalk-1.2.0/
- Metabolomics sequencing data FC1.2/4.多元统计分析/Splot/lib/crosstalk-1.2.0/css/
- Metabolomics sequencing data FC1.2/4.多元统计分析/Splot/lib/crosstalk-1.2.0/css/crosstalk.min.css
- Metabolomics sequencing data FC1.2/4.多元统计分析/Splot/lib/crosstalk-1.2.0/js/
- Metabolomics sequencing data FC1.2/4.多元统计分析/Splot/lib/crosstalk-1.2.0/js/crosstalk.js
- Metabolomics sequencing data FC1.2/4.多元统计分析/Splot/lib/crosstalk-1.2.0/js/crosstalk.js.map
- Metabolomics sequencing data FC1.2/4.多元统计分析/Splot/lib/crosstalk-1.2.0/js/crosstalk.min.js
- Metabolomics sequencing data FC1.2/4.多元统计分析/Splot/lib/crosstalk-1.2.0/js/crosstalk.min.js.map
- Metabolomics sequencing data FC1.2/4.多元统计分析/Splot/lib/crosstalk-1.2.0/scss/
- Metabolomics sequencing data FC1.2/4.多元统计分析/Splot/lib/crosstalk-1.2.0/scss/crosstalk.scss
- Metabolomics sequencing data FC1.2/4.多元统计分析/Splot/lib/htmlwidgets-1.6.4/
- Metabolomics sequencing data FC1.2/4.多元统计分析/Splot/lib/htmlwidgets-1.6.4/htmlwidgets.js
- Metabolomics sequencing data FC1.2/4.多元统计分析/Splot/lib/jquery-3.5.1/
- Metabolomics sequencing data FC1.2/4.多元统计分析/Splot/lib/jquery-3.5.1/jquery-AUTHORS.txt
- Metabolomics sequencing data FC1.2/4.多元统计分析/Splot/lib/jquery-3.5.1/jquery.js
- Metabolomics sequencing data FC1.2/4.多元统计分析/Splot/lib/jquery-3.5.1/jquery.min.js
- Metabolomics sequencing data FC1.2/4.多元统计分析/Splot/lib/jquery-3.5.1/jquery.min.map
- Metabolomics sequencing data FC1.2/4.多元统计分析/Splot/lib/plotly-binding-4.10.4/
[truncated: 357 more entries]
