# Supplementary material for: Angelica sinensis polysaccharide as potential protectants against recurrent spontaneous abortion: focus on autophagy regulation
Source: Front Med (Lausanne). 2025 Jan 15;12:1522503. doi: 10.3389/fmed.2025.1522503 (PMC11774876; doi:10.3389/fmed.2025.1522503)
Supplement: Supplementary material S1 — The main instruments used during the LC-MS process, along with their models/specifications and manufacturers. [file Supplementary_file_1.zip › Metabolomics sequencing data FC1.2/3.数据矩阵/数据矩阵.xlsx]

## Sheet: 数据矩阵
ID

## Sheet: 索引
索引

## Sheet: 分组
sample

## Sheet: 比较
比较组
