# Supplementary material for: Angelica sinensis polysaccharide as potential protectants against recurrent spontaneous abortion: focus on autophagy regulation
Source: Front Med (Lausanne). 2025 Jan 15;12:1522503. doi: 10.3389/fmed.2025.1522503 (PMC11774876; doi:10.3389/fmed.2025.1522503)
Supplement: Supplementary material S2 — Calculation method for P-value in KEGG analysis. [file Table_1.XLS]

## Sheet: Sheet1
Supplementary material 1: The main instruments used during the LC-MS process, along with their models/specifications and manufacturers.
Instrument	Model and Specification	Manufacturer
Electronic scale	FA2104B	Shanghai Yueping Scientific Instrument Co., Ltd.
Vortex oscillator	TYXH-I	Shanghai Hanuo Instrument Co., Ltd.
Fully automatic rapid sample grinding instrument	Wonbio-E	Shanghai Wanbai Biotechnology Co., Ltd.
ltrasonic cleaner	F-060SD	Shenzhen Fuyang Technology Group Co., Ltd.
Tabletop high-speed refrigerated centrifuge	TGL-16MS	Shanghai Luxiangyi Centrifuge Instrument Co., Ltd.
Freeze concentration centrifugal dryer	LNG-T98	Taicang Huamei Biochemical Instrument Factory
High-resolution mass spectrometer	QE plus	Thermo Fisher Scientific Inc.
High-performance liquid chromatograph	ACQUITY UPLC I-Class plus	Waters
Chromatographic column	ACQUITY UPLC HSS T3 （100 mm×2.1 mm, 1.8 um）	Waters
