# Supplementary material for: Angelica sinensis polysaccharide as potential protectants against recurrent spontaneous abortion: focus on autophagy regulation
Source: Front Med (Lausanne). 2025 Jan 15;12:1522503. doi: 10.3389/fmed.2025.1522503 (PMC11774876; doi:10.3389/fmed.2025.1522503)
Supplement: Supplementary material S4 — Miscarriage status in normal control group and RSA model group. [file Table_3.XLS]

## Sheet: Sheet1
Supplementary material 3: Detailed clinical information of RSA group and NC group.
Sample ID		8	7	6	5	4	3	2	1	13	14	15	16	9	11	10	12
Group		RSA	RSA	RSA	RSA	RSA	RSA	RSA	RSA	NC	NC	NC	NC	NC	NC	NC	NC
Age(year)		29	33	32	39	30	35	34	34	35	32	30	29	37	39	25	31
Height（cm）		176	166	163		165	163	165	163		150	157	164	167	162		158
Weight（kg）		60	63	60		73	68	65	48		48	47	60	65	65		46.5
BMI (kg/m2)		19.4	22.86	22.9		26.8	25.6	23.88	18.1		21.3	19.1	22.3	23.3	24.8		18.4
Last menstrual period (year.month.day)		2024.01.07		2024.01.03	2024.01.25-2024.03.28	2024.01.04	2024.02.02	2024.01.31	2024.02.14		2024.02.02	2024.02.06	2024.02.02	2024.02.09	2024.02.03	2024.01.24	2024.01.20
Gestational weeks (weeks+ days)		49d	9+1	11+3	9w	12+1	9w	9w	7w	8w	53d	49d	53d	47d	33d	63d	67d
Reason for visit		Missed miscarriage, uterine fibroids	Missed miscarriage	induced abortion	Post-abortion procedure	Spontaneous abortion	Post-abortion procedure	Spontaneous abortion	Spontaneous abortion	Postoperative infection prevention	Post-abortion procedure	Post-abortion procedure	induced abortion	Post-abortion procedure	Incomplete medical abortion	Post-abortion procedure	Post-abortion procedure
Methods of induced abortion			Dilation and curettage	Dilation and curettage		Dilation and curettage	Dilation and curettage	Dilation and curettage	Dilation and curettage	Misoprostol with vacuum aspiration	Misoprostol with vacuum aspiration	Misoprostol with vacuum aspiration	Misoprostol with vacuum aspiration	Vacuum aspiration	Dilation and curettage		Misoprostol with vacuum aspiration
Comorbidities during this visit		No	No	No	Missed miscarriage	Missed miscarriage	Missed miscarriage	Missed miscarriage	Missed miscarriage	Scarred uterus	Scarred uterus	No	No	No	No	No	No
Past medical history		The previous two miscarriages were managed with uterine evacuation due to fetal demise	Ectopic pregnancy	Missed miscarriage	No	2023.08.26Uterine curettage for incomplete abortion	2023.10 Chromosomal microarray indicates trisomy 3	No	2023.10.19 Chromosomal microarray indicates trisomy 21	No	No	No	No	No	No	No	No
Additional information		Counterclockwise transposition observed, no fetal heartbeat detected. Uterine fibroid is possible. The mother has a history of double uterus with two spontaneous miscarriages.	No	Missed miscarriage	No	No	No	No	No	No	No	No	No	Excision of cervical polyp	Decreased fetal movement during the second pregnancy	High-risk induced abortion	No
Anesthesia method		Propofol	Propofol	Propofol	Propofol	Propofol	Propofol	Propofol	Propofol	Propofol	Propofol	Propofol	Propofol	Propofol	Propofol	Propofol	Propofol
Previous obstetric history	Full-term. Preterm. Miscarriage. Survival	0030	0010	0010	0010	0010	0010	0030	0010	1001	1001	1001	0000	1001	2002	0000	1001
	Time of first pregnancy	2019.03	2023.04	2023.08	2021	2023.08	2023.10.19	2023.04.15	2023.1	2012	2019	2020		2020	2015		2022.1
	First pregnancy details	Dilation and Curettage	Ectopic pregnancy	Uterine curettage for fetal demise	Missed miscarriage	Spontaneous abortion	Missed miscarriage	Dilation and Curettage	Missed miscarriage	Cesarean section	Cesarean section	Vaginal delivery		Vaginal delivery	Cesarean section		Vaginal delivery
	First gestational week	8 weeks without yolk sac		8w				Fetal arrest at 8 weeks	Fetal arrest at 54 days
	Time of second pregnancy	2019.10（RSA-2）													2022
	Second pregnancy details	Dilation and Curettage						Active abortion
	Second gestational week	8 weeks without fetal heartbeat
	Time of third pregnancy	2023.06.03-2023.08.21
	Third pregnancy details	Spontaneous abortion						Active abortion
	Third gestational week
