# Supplementary material for: Angelica sinensis polysaccharide as potential protectants against recurrent spontaneous abortion: focus on autophagy regulation
Source: Front Med (Lausanne). 2025 Jan 15;12:1522503. doi: 10.3389/fmed.2025.1522503 (PMC11774876; doi:10.3389/fmed.2025.1522503)
Supplement: Supplementary material S5 — Bubble chart and bar chart of metabolic pathway KEGG enrichment analysis. (A) and (C) Bubble chart and bar chart of pathways with P-values less than 0.05. (B) and (D) Bubble chart and bar chart of top 20 pathways ranked by -lg(P-value). (E) and (G) Bubble chart and bar chart of pathways with P-values less than 0.05 and upregulated. (F) and (H) Bubble chart and bar chart of top 20 pathways ranked by -lg(P-value) and upregulated. (I) and (J) Bubble chart and bar chart of top 20 pathways ranked by -lg(P-value), downregulated and with P-values less than 0.05. [file Table_4.XLS]

## Sheet: Sheet1
Supplementary material 4: Miscarriage status in normal control group and RSA model group.
Group	ID	Intact embryo	Aborted embryo	Total number of embryos	Miscarriage rate	Available miscarriage rate data	Average miscarriage rate
Normal pregnancy	A1	0	0	0	#DIV/0!		0.0694444
♀CBA/J×♂BALB/c	A2	0	0	0	#DIV/0!
	A3	5	0	5	0	0
	A4	3	1	4	0.25	0.25
	A5	5	1	6	0.166667	0.166667
	A6	3	0	3	0	0
	A7	6	0	6	0	0
	A8	0	0	0	#DIV/0!
	A9	5	0	5	0	0
RSA	B1	4	1	5	0.2	0.2	0.136458
♀CBA/J×♂DBA/2	B2	0	0	0	#DIV/0!
	B3	0	0	0	#DIV/0!
	B4	7	1	8	0.125	0.125
	B5	3	2	5	0.4	0.4
	B6	5	0	5	0	0
	B7	4	1	5	0.2	0.2
	B8	6	0	6	0	0
	B9	3	0	3	0	0
	B10	5	1	6	0.166667	0.166667
