# Supplementary material for: Angelica sinensis polysaccharide as potential protectants against recurrent spontaneous abortion: focus on autophagy regulation
Source: Front Med (Lausanne). 2025 Jan 15;12:1522503. doi: 10.3389/fmed.2025.1522503 (PMC11774876; doi:10.3389/fmed.2025.1522503)
Supplement: Supplementary material S8 — Pie charts showing the classification of metabolites. (A) Pie chart of metabolite classes. (B) Pie chart of metabolite subclasses. (C) Pie chart of metabolite superclasses. [file Table_7.XLSX]

## Sheet: all
KEGG

## Sheet: 说明
说明
